# Supplementary material for: Verteporfin Mitigates Isoproterenol-Induced Myocardial Hypertrophy by Attenuating IL-6/STAT3 in Cardiac Fibroblasts
Source: Cardiovasc Ther. 2025 Aug 28;2025:2852780. doi: 10.1155/cdr/2852780 (PMC12411024; doi:10.1155/cdr/2852780)
Supplement: Supporting Information 1 — Table S1. List of differentially expressed genes in cardiac stromal cells treated with verteporfin identified by RNA sequencing (GSE203358). [file 2852780.f1.xlsx]

## Sheet: Sheet1
	logFC	logCPM	LR	PValue
Lama2	-2.01149	6.60194	42.1058	8.64684e-11
Itga1	-1.65554	5.08871	38.77	4.76789e-10
Cyp1b1	1.90671	7.92546	37.2864	1.01995e-09
Jam2	-2.86245	2.04843	36.288	1.70213e-09
Fat1	-1.69891	7.85745	34.9942	3.30694e-09
Col11a1	-4.40354	2.2178	31.199	2.3289e-08
Osgin1	1.99234	4.72704	27.4824	1.58533e-07
Stmn3	2.61475	3.22655	25.0053	5.71737e-07
Bcyrn1	4.06727	6.84762	24.9607	5.8512e-07
Stc1	-2.30944	5.16731	24.4118	7.77914e-07
Fbn1	-2.17386	10.8621	23.897	1.0163e-06
Ptprq	-2.36207	1.6751	23.6947	1.12894e-06
Ccl11	-4.13249	2.05531	23.648	1.15666e-06
Mamdc2	-3.93934	5.34905	23.1119	1.52844e-06
Lrrc17	-2.19969	3.844	22.7616	1.83392e-06
Baiap2l2	2.49112	3.13069	20.5661	5.76088e-06
Cdk18	-2.50307	2.21117	20.3556	6.43036e-06
Arl10	-1.52422	3.53265	19.2404	1.15251e-05
Angptl4	2.34615	3.18797	19.1932	1.18131e-05
Col12a1	-1.82887	7.65586	18.29	1.89703e-05
Linc00672	3.53382	3.57801	18.1039	2.09174e-05
Ptrh1	1.59493	3.9675	18.0574	2.1434e-05
B3galt2	-3.47745	1.82742	18.0438	2.15877e-05
Trpa1	-2.70825	0.28354	17.8393	2.40362e-05
Fbxl16	2.295	1.45423	17.6699	2.62757e-05
Unc13a	2.58456	0.74054	16.9858	3.76595e-05
Camk2b	2.2206	-0.00676189	16.8303	4.08757e-05
Tnc	-2.47593	6.05944	16.762	4.23736e-05
Psd2	-4.1997	-1.95267	16.2285	5.61436e-05
Rmrp	1.85447	1.46581	16.1377	5.89005e-05
Chrnb2	3.56681	-1.69773	15.9623	6.46152e-05
Il6	-1.65785	7.45234	15.4838	8.32142e-05
Vwa5b2	4.16951	2.80934	14.98	0.000108655
Rnu2-1	3.98654	-2.04049	14.8971	0.000113537
Grem2	2.30818	2.39608	14.864	0.000115545
Ngfr	4.45075	-1.24164	14.6683	0.000128183
Col6a3	-1.89892	10.9243	14.0003	0.000182785
Slc16a14	1.97808	0.748318	13.819	0.000201292
Pgam1p4	-3.83303	-2.08179	13.566	0.000230325
Plekha7	2.31104	3.84302	13.4445	0.000245727
Mrpl12	1.55518	3.14974	13.3188	0.000262756
Osr1	1.6468	3.69143	13.2557	0.000271745
Svep1	-1.66321	6.33459	13.2238	0.000276416
Cd274	-1.59815	2.43086	12.8903	0.000330283
Linc01748	3.78389	-1.58823	12.6653	0.000372499
Lonrf2	2.04319	-0.365383	12.6378	0.000378019
Ano3	-3.22536	-0.848055	12.5453	0.000397209
Nrxn3	-1.77763	2.16896	12.5301	0.000400445
Chrna1	-4.65343	0.292527	12.2551	0.000463985
Ac010913.1	2.72324	-0.857513	12.2151	0.000474043
Cmahp	-1.95969	3.35662	12.1461	0.000491914
Tubb8b	3.06885	-1.3173	12.1389	0.000493801
Mx2	-2.54692	2.70723	11.9671	0.000541477
Fabp3p2	-3.6567	-1.64538	11.9473	0.000547263
Ndufa13	1.52624	3.35133	11.9348	0.000550939
Al365436.2	3.46666	-1.76193	11.8431	0.000578764
Ttpa	-3.27433	-1.80952	11.809	0.000589459
Al365184.1	2.61573	-0.221457	11.7805	0.000598558
Wfikkn2	-2.88428	-1.42877	11.5957	0.000661047
Vstm2l	2.53893	1.51095	11.4369	0.000720011
Cdhr1	-2.21382	-1.07646	11.4028	0.000733345
Vgf	2.61491	-0.773866	11.4011	0.000734005
Slc7a4	-2.95917	-0.30365	11.3343	0.000760886
Saa1	-2.96967	0.885094	11.1772	0.000828066
Fn1	-1.758	14.3622	11.1411	0.000844366
Aoc3	-2.42166	0.420616	10.9917	0.000915192
Slc7a14	1.82032	1.21617	10.8616	0.000981781
Abi3bp	-1.72242	8.40162	10.8578	0.000983829
Nptx1	2.80782	0.0103869	10.7892	0.00102095
Casc8	1.9974	-0.699445	10.723	0.00105812
Cdt1	1.72582	1.96641	10.7178	0.00106111
Kndc1	2.27598	-0.456414	10.7137	0.00106347
Cldn1	-1.58273	3.18218	10.6564	0.00109688
Ifi44l	-2.04736	3.22811	10.6208	0.0011182
Linc00242	2.91876	-1.66346	10.577	0.00114501
Ppfia4	-1.87953	2.18089	10.5739	0.00114699
Ac011506.1	3.03411	-1.91355	10.5535	0.00115969
Ac110285.6	2.52796	-0.986502	10.4453	0.00122963
Npw	2.71129	-1.53074	10.4145	0.00125027
Rundc3a	2.40055	-0.798186	10.4057	0.00125627
Ccn4	-1.68298	1.95146	10.4012	0.00125936
Rn7sl832p	2.26219	-0.743956	10.3581	0.00128904
Scn9a	-1.61178	2.85371	10.3271	0.00131092
Apc2	1.96401	-0.460849	10.2998	0.00133042
Ac025171.3	2.98104	-1.22497	10.2069	0.00139915
Sfn	5.02243	0.28959	10.1937	0.00140922
Kit	-2.16148	2.99026	10.1604	0.00143487
Wfdc21p	-1.70801	4.23115	10.1594	0.0014357
Fabp3	-1.70321	3.34855	10.0778	0.00150064
Scube3	-2.10464	3.13299	10.0651	0.00151102
Cdh15	1.87363	0.141684	10.0526	0.00152134
Linc02166	1.96589	-0.285356	10.0256	0.00154376
Ccne2	2.41382	0.0818251	10.0212	0.00154746
Rn7sl151p	2.66149	-1.11866	9.94032	0.00161698
Ac073114.1	-2.36691	-1.13877	9.93605	0.00162073
Nkain1	1.88287	-0.417913	9.89346	0.00165867
Ggn	1.67255	0.3427	9.88723	0.0016643
Amz1	-2.54103	-0.389858	9.84335	0.00170447
Scdp1	-1.58129	2.93074	9.77635	0.00176771
Ac007448.4	2.38795	-1.47497	9.72591	0.00181688
Fam111b	2.23202	0.130129	9.71658	0.00182613
Fras1	-1.71727	5.51564	9.69684	0.00184585
Linc02084	1.99296	-1.14277	9.67737	0.00186552
Snrpcp20	2.02922	-0.596194	9.6596	0.00188365
Hexa-as1	2.92607	-1.95399	9.62986	0.00191439
Ac010442.3	2.48394	-1.45166	9.61396	0.00193104
Ccdc114	-2.73239	-1.99292	9.57355	0.00197401
Irx5	1.97472	0.0736513	9.52334	0.00202875
Ac103718.1	1.8248	-0.44524	9.39054	0.00218108
Ac024560.2	-2.86852	-1.96072	9.22808	0.00238332
Abcg2	2.05067	1.44227	9.20283	0.00241641
Socs2-as1	2.46208	-1.45315	9.19888	0.00242163
Bispr	-2.01987	-0.934554	9.16119	0.00247202
Adamts3	-1.67257	3.81598	9.10807	0.00254484
Tle6	2.01606	-1.15715	9.08358	0.00257914
Fam110c	-2.27696	1.33694	9.07336	0.00259361
F5	-3.67074	-1.64621	9.03689	0.00264585
Cyp1a1	1.86043	-0.146376	9.03082	0.00265466
Rn7skp80	2.35406	-1.49019	9.0207	0.00266939
Al021997.2	2.3457	-1.68215	8.96892	0.00274611
Znf687-as1	1.74732	-0.737313	8.9609	0.00275819
Usp2-as1	2.71766	-1.75932	8.91215	0.0028328
Myocd	-2.76937	1.07339	8.89389	0.00286126
Fgfr3	1.70102	-1.01239	8.84598	0.00293735
Kcnk3	2.1264	-1.08248	8.83313	0.00295811
Olfml1	-2.93047	-0.926891	8.80921	0.00299713
Rps26p34	-2.5384	-1.82725	8.77969	0.00304603
Al138778.1	-3.01431	-1.89056	8.76949	0.0030631
Abhd17ap4	2.3361	-1.90103	8.70026	0.00318165
Hsd17b6	-1.54434	1.33876	8.68837	0.00320246
Ac107021.2	-1.67832	-0.653306	8.65706	0.00325796
Ac009318.2	-1.78549	-0.746213	8.63904	0.00329035
Ac024361.2	2.79859	-1.99419	8.61725	0.00332993
Ac016590.2	2.54244	-1.81713	8.56877	0.00341979
Actg2	-2.74578	2.93912	8.56243	0.00343172
Srxn1	1.50143	1.65756	8.51298	0.00352621
Rspo1	-2.93783	-1.11961	8.49359	0.003564
Al136129.1	-1.51581	-0.465746	8.4918	0.00356751
Tjp2	1.74624	1.19502	8.48541	0.00358006
Lipe	1.55311	0.868571	8.41576	0.00371982
Cldnd2	2.09512	-1.21374	8.40388	0.00374422
Cck	1.92802	-1.16784	8.35352	0.00384941
Mtrnr2l1	3.09351	5.18189	8.27833	0.00401211
Mtrnr2l11	3.16001	-1.37396	8.26177	0.00404887
Ac100800.1	2.7554	-1.76363	8.21479	0.00415503
Kif12	2.81414	-1.72457	8.21096	0.00416381
Aspa	-2.16985	-1.20753	8.20884	0.00416868
Marchf10	1.60749	1.17163	8.19633	0.00419751
Clstn2	-2.33071	3.30955	8.10849	0.00440585
Rims4	2.58802	0.466035	8.08931	0.00445271
Ythdf3-as1	1.83525	-0.470192	8.0681	0.00450514
Linc01637	2.39536	-1.32423	8.05382	0.00454078
Nefm	-3.27683	0.0826336	8.05185	0.00454571
Ibsp	3.03454	-1.37429	8.01997	0.00462644
Myoc	-2.04516	1.51977	8.00701	0.00465967
Ac241585.2	1.9225	-1.29318	8.00363	0.00466838
Linc02362	-2.70009	-1.75489	7.93623	0.00484547
Ac007610.4	-2.71626	-1.99288	7.92064	0.00488739
Nkd2	2.20184	1.81619	7.89121	0.00496755
Fbn2	-1.87376	5.93912	7.84743	0.0050893
Ac010207.1	-2.71229	-2.00258	7.79131	0.00524982
Cetp	-1.77774	0.181638	7.75638	0.00535231
Muc12-as1	1.54848	-0.0865574	7.73273	0.00542287
Adamts17	2.33532	-0.544875	7.70882	0.00549516
Adirf	1.60492	4.04434	7.68426	0.00557045
Selenokp2	-1.8533	-1.40499	7.66993	0.00561487
Batf3	-1.67405	-1.00263	7.66454	0.00563167
Myeov	1.52064	1.54174	7.66043	0.00564452
Al354811.1	1.59136	-0.98007	7.65531	0.00566055
Ifit1	-1.91942	3.73034	7.64221	0.00570179
Catsper3	2.80646	-1.74086	7.64177	0.00570321
Al121895.1	2.6305	-2.05172	7.63832	0.00571412
Kdm4a-as1	2.18219	-1.5786	7.60869	0.00580875
Ppl	-2.4957	2.36232	7.58663	0.00588029
Sertm1	-2.84302	-1.94619	7.58352	0.00589044
Lrp4-as1	2.84091	-1.32177	7.57342	0.00592353
Ac133644.3	-2.21687	-1.56059	7.56902	0.00593799
Rnd1	1.59731	1.8571	7.54748	0.00600942
Al163051.1	1.63116	-1.05156	7.52213	0.00609456
Luzp2	-2.25735	0.667112	7.47371	0.00626065
Ac068700.1	2.60453	-1.79475	7.4224	0.00644169
Linc01063	2.49065	-2.10001	7.39162	0.00655284
Aloxe3	1.81878	-1.33623	7.39068	0.00655628
Al121977.1	-2.74271	-1.98897	7.38008	0.00659503
Cltrn	2.09973	-1.78232	7.3765	0.00660817
Linc01315	2.14207	-1.31407	7.36537	0.00664919
Ac132938.6	-2.09413	-1.36264	7.35364	0.0066927
Ten1-cdk3	2.13103	-1.61039	7.35188	0.00669926
Al353616.1	-1.73522	-0.275127	7.32188	0.00681201
Lamp3	-1.8232	0.272185	7.23257	0.00715926
Tacstd2	-2.58292	-0.770522	7.21102	0.00724572
Al096794.1	1.99398	-1.51985	7.20361	0.00727571
Ac002401.4	-1.6396	-0.452715	7.20078	0.00728719
Ac024051.6	2.41599	-1.67392	7.16557	0.00743159
Kcne1	1.93011	-0.974391	7.14453	0.00751931
Al034417.5	-1.6	-1.27212	7.14266	0.00752714
Ac015909.4	-2.09921	-1.61839	7.12284	0.00761081
Ac010336.1	2.11486	0.00287022	7.11346	0.00765075
Ac092171.3	1.95581	-0.412141	7.09495	0.00773016
Gal3st3	-3.02528	-1.48358	7.07394	0.00782133
Rn7skp11	1.71463	-0.775202	7.04935	0.00792939
Jph2	-1.67726	2.84678	7.04653	0.00794188
Rps26p2	1.80655	-1.34864	7.01603	0.00807829
Pitrm1-as1	1.61994	-1.13131	6.99436	0.00817669
Ac027373.1	2.2332	-1.92933	6.93227	0.00846544
Ddx18p6	2.42427	-1.84883	6.93091	0.00847185
Linc01605	1.63324	3.30758	6.91868	0.00852999
Ac012291.3	2.49591	-2.08414	6.91113	0.00856609
Clspn	1.73919	1.31231	6.87852	0.00872378
C1galt1p1	-2.31791	-1.67573	6.87535	0.00873928
Hnrnpa1p76	2.53212	-2.06919	6.85994	0.00881494
Kirrel2	2.2004	-1.74508	6.814	0.00904461
Hmga1p4	1.51778	-1.10751	6.81168	0.00905635
C3	-1.52514	10.0855	6.80995	0.00906514
Cldn6	1.96883	-1.83969	6.78646	0.00918517
Rpl36p4	1.52769	-0.493653	6.78604	0.00918737
Linc02593	2.16875	-1.13707	6.76352	0.009304
Egr3	1.95982	-1.26559	6.74999	0.00937483
Rrh	-2.46656	-2.0894	6.72249	0.00952045
Lncsrlr	-1.5007	-0.0606286	6.71803	0.00954432
Al023806.1	2.3465	-1.895	6.69003	0.00969535
Espnl	1.70149	1.73867	6.68102	0.00974446
Cd226	-1.66557	-1.19656	6.67955	0.00975252
Ac013644.1	-2.46989	-2.08765	6.66507	0.00983209
Rpl29p3	2.9855	-1.71868	6.66405	0.00983768
Lhfpl1	-1.73437	-1.09114	6.63833	0.00998077
Gng10	1.77627	0.253713	6.63357	0.0100074
Lin28a	2.16792	-1.58751	6.63011	0.0100269
Pacsin1	2.56114	-2.06879	6.57438	0.0103457
Ccdc173	-2.46269	-1.85939	6.56651	0.0103915
Cntn1	2.57065	1.92179	6.56461	0.0104027
Cabp1	-2.4584	-2.08163	6.55854	0.0104382
Fgf14-as2	2.33206	-1.67094	6.54712	0.0105054
Ptprz1	-1.55717	0.955598	6.54137	0.0105394
Ac120498.9	-2.14184	-1.3629	6.52764	0.0106211
Scn5a	2.95931	-0.604033	6.52106	0.0106605
Tcf7	1.65072	0.0563915	6.50874	0.0107346
Ac098934.1	1.93004	-1.42203	6.49008	0.0108478
Ac004461.3	1.96541	-1.53853	6.48585	0.0108736
Pcdhb10	-1.59608	-0.426511	6.48129	0.0109016
Al359397.2	-1.93793	-1.64559	6.47681	0.0109291
Efcab12	2.12414	-1.95892	6.47256	0.0109552
Rp1	1.72383	-0.920558	6.46519	0.0110008
Palmd	1.79038	5.45364	6.45668	0.0110536
U52111.1	1.72439	-0.516079	6.4393	0.0111623
Al022724.3	-2.46672	-2.07699	6.42693	0.0112403
Ac009690.1	1.96323	-1.23755	6.42507	0.0112521
Fam133cp	1.81147	-0.819906	6.39643	0.011435
Tceal2	-2.56589	-2.03137	6.37598	0.0115675
Cyp2d8p	2.08651	-1.79219	6.37446	0.0115775
Lypd6b	3.51093	0.235521	6.36932	0.011611
Morf4l2-as1	2.04959	-1.63492	6.35495	0.0117054
Ac092868.4	1.72001	-1.26757	6.35308	0.0117178
Ly6k	2.60378	0.209959	6.35156	0.0117278
Kcp	1.82171	-1.3254	6.34923	0.0117432
Ap003733.3	2.36706	-1.87811	6.34914	0.0117438
Mx1	-2.11199	4.55593	6.34164	0.0117936
Spdya	2.27539	-1.91838	6.32204	0.0119247
Eef1a2	1.6319	1.87597	6.31845	0.0119488
Sgca	1.8292	-0.160772	6.31382	0.01198
Agap10p	-2.0879	-1.96767	6.3027	0.0120554
Rpl21p135	1.78029	-1.48702	6.27549	0.0122419
Rpl7ap7	1.91092	-1.8428	6.27471	0.0122473
Al022328.2	-1.99127	-1.66203	6.27399	0.0122523
Snord6	-1.6511	-1.3184	6.2593	0.0123543
Smim25	2.53382	-1.31858	6.25192	0.0124059
Al391834.2	-2.18968	-1.91957	6.23274	0.0125409
Aldh3b2	2.55174	-2.07581	6.20208	0.01276
Terc	-2.58458	-2.03782	6.19962	0.0127778
Rpl29p7	2.25658	-1.74673	6.18399	0.0128912
Rny1	1.91655	-0.300383	6.13939	0.0132203
Adra2c	1.99511	-0.892359	6.1391	0.0132225
Rarres1	-1.52514	2.75025	6.13684	0.0132394
Prss16	2.04251	-1.63453	6.12497	0.0133286
Atp8b4	-2.26079	0.0421436	6.11646	0.0133929
Ap001462.1	1.75404	-1.6165	6.1161	0.0133956
Ac008817.1	-1.66517	-1.3777	6.11217	0.0134255
Cnn2p2	1.82993	-0.858867	6.11215	0.0134256
Linc02056	2.01762	-1.26844	6.10302	0.0134951
Ac008514.2	-2.05653	-1.39201	6.09909	0.0135252
Pkmyt1	1.83051	1.84454	6.09142	0.013584
Linc01537	-2.28382	-1.86753	6.08283	0.0136502
Mcam	-1.66385	5.25216	6.06984	0.0137509
Hecw2-as1	1.67635	-0.394987	6.04666	0.0139326
Ac136604.3	1.8222	-1.3425	6.04361	0.0139567
Linc00324	1.67228	-0.349116	6.04082	0.0139788
Al078604.2	-2.03545	-1.45006	6.04017	0.013984
Cdh3	-1.97343	-1.20757	5.97703	0.0144934
Sowahd	-1.6851	-1.40174	5.97571	0.0145043
Dll1	1.68673	-0.647041	5.972	0.0145348
Mt1jp	2.33491	-2.13691	5.96049	0.0146299
Al121845.3	1.87065	-1.69169	5.95288	0.0146932
Ac003685.2	2.06017	-1.28972	5.94679	0.0147441
Agap6	-1.72904	-0.863169	5.94059	0.0147961
Mir181a1hg	2.21644	-1.58401	5.93611	0.0148338
Gpr37	-2.00606	-1.65899	5.92019	0.0149683
Ap003396.2	-1.83793	-1.70989	5.91835	0.014984
Al022322.1	-1.75172	-1.54462	5.91439	0.0150177
Rpl29p24	1.67208	-1.13613	5.91422	0.0150191
Kcnn4	1.85167	-0.158374	5.91335	0.0150266
Abcb10p1	-2.08011	-1.95524	5.87129	0.0153897
Rhce	1.66591	-0.36107	5.86263	0.0154657
Ac068790.7	2.15238	-1.95608	5.85625	0.0155218
Rps2p6	1.74246	-0.686933	5.84725	0.0156014
Al359834.1	-2.52922	-1.78937	5.8445	0.0156258
Rn7sl3	1.50999	2.81375	5.8367	0.0156952
Al109615.1	1.79133	-1.87303	5.76494	0.016349
Fam66e	2.09723	-1.97512	5.73422	0.0166375
Fam87b	1.52226	-0.826345	5.71512	0.0168194
Al512506.2	-2.46369	-2.06862	5.7043	0.0169234
Al136295.5	-1.74784	-1.41609	5.67896	0.0171695
Snhg22	1.56462	-1.67785	5.67661	0.0171926
Prh1	-1.83978	-1.61697	5.64631	0.0174922
Crlf1	1.9325	0.885284	5.64477	0.0175076
Ac009263.1	-1.74984	-1.8931	5.63345	0.0176209
Syn1	1.65463	-1.42419	5.62284	0.0177279
Rxfp3	2.23388	-1.93009	5.61748	0.0177822
Al022162.1	1.66562	-1.31598	5.61114	0.0178466
Or7e7p	1.73186	-1.3788	5.60028	0.0179576
Tmem92	-1.74749	-1.46187	5.59888	0.017972
Rpl23ap32	2.42437	-1.88559	5.59576	0.018004
Slc7a2	-2.25507	2.93165	5.57573	0.0182111
Al049874.2	2.49788	-2.0998	5.5757	0.0182113
Gxylt1p2	-2.05033	-1.95988	5.56108	0.0183641
Id1	1.54045	5.03268	5.55258	0.0184535
Rna5sp155	-2.32233	-2.12791	5.54301	0.0185546
Or52k3p	-2.65881	-1.71221	5.53585	0.0186307
Brwd1-as2	1.64708	-1.31802	5.53363	0.0186543
Snx10	1.69332	-1.11167	5.5326	0.0186654
Ac108941.2	-2.12008	-1.60132	5.50163	0.0189988
Rpl7ap57	2.47459	-2.09793	5.49797	0.0190386
Slc17a7	1.66683	-1.20803	5.49794	0.0190388
Fam238c	1.99086	-2.00204	5.48789	0.0191486
Ap001189.3	-2.30042	-2.12333	5.48654	0.0191635
Gpr27	2.37924	-1.67965	5.47389	0.0193026
Al137077.2	-2.25248	-1.89194	5.46931	0.0193533
Abca12	-1.7702	-1.4971	5.45336	0.0195307
Oas1	-2.78825	1.6209	5.44238	0.0196538
Ac074052.1	1.8024	-1.87455	5.43581	0.019728
Sit1	1.70844	-1.49553	5.41028	0.0200185
Al590666.2	1.59792	-0.471209	5.39831	0.0201563
Calr4p	1.55854	-1.44863	5.3933	0.0202142
Ac040160.3	2.31025	-1.90995	5.38468	0.0203143
Al138767.1	2.12853	-1.96238	5.37846	0.0203868
Igf1	2.03585	-1.61862	5.3744	0.0204344
Ac108734.2	-1.52844	-1.40658	5.36725	0.0205183
Ac027607.1	2.38433	-1.90075	5.36586	0.0205347
Ac004129.2	-1.7711	-1.70536	5.35873	0.0206188
Serpina5	-2.39207	0.505129	5.34691	0.020759
Ac103810.3	1.89286	-1.70198	5.34139	0.0208248
Ac009269.4	-1.55245	-1.56666	5.3407	0.020833
Rna5s11	1.68467	0.52667	5.3369	0.0208786
Slc2a3p4	-2.07115	-1.48764	5.30886	0.0212172
Apoe	-2.15853	2.78436	5.29532	0.0213829
Epgn	1.65611	0.410445	5.28532	0.0215059
Ac009236.1	2.19103	-1.94972	5.26161	0.0218009
Oas2	-1.87058	4.01028	5.25298	0.0219093
Linc00862	-1.55438	-0.399465	5.2518	0.0219241
Ac005759.1	2.04986	0.317177	5.24462	0.0220147
Ac008608.2	1.53788	-0.420643	5.24312	0.0220338
Fam81a	1.65039	-1.4025	5.22978	0.0222033
Ac105020.6	2.02571	-1.38539	5.22652	0.0222449
Tnks2-as1	2.26866	-1.89566	5.19873	0.0226034
Ac145098.1	1.90517	-1.68023	5.19087	0.0227059
Al157935.3	1.58597	-1.4419	5.19081	0.0227066
Prr7-as1	1.51557	-1.47627	5.1814	0.02283
Serpina9	2.33364	1.02243	5.14952	0.0232529
Al513122.1	-1.86283	-1.72993	5.14512	0.0233118
Msmb	2.15218	-1.9597	5.14409	0.0233256
Fam209b	-2.32597	-2.1298	5.13459	0.0234536
Tstd1	2.45135	1.66359	5.13452	0.0234546
Pde4b	-1.65059	0.80089	5.11832	0.0236745
Rgs5	-1.56539	4.9693	5.11204	0.0237604
Hmgn2p17	1.95076	-1.84085	5.10597	0.0238437
Rgs7	1.60056	0.0321655	5.0793	0.0242132
Inhbe	-2.27236	1.08302	5.07269	0.0243056
Al352979.4	1.8979	-1.69239	5.06771	0.0243755
Fam163a	-2.50819	-1.0192	5.05569	0.0245452
Plac9p1	2.74738	-0.984136	5.02873	0.0249302
H3p4	1.65079	-1.218	5.02476	0.0249874
Z97200.1	1.81295	-0.740627	5.01536	0.0251234
Cnga1	1.64696	-0.322166	5.0064	0.0252538
Ac242376.1	-2.13346	-2.17979	4.97164	0.0257661
Map1lc3c	-2.13261	-2.16538	4.96808	0.0258193
Smco3	1.6618	-0.451152	4.94599	0.0261513
Matn1	-2.13289	-2.17975	4.93554	0.0263098
Ac048380.2	1.85038	-0.69311	4.93246	0.0263568
Ac131009.1	1.87098	-1.58075	4.93219	0.0263608
St20-mthfs	2.15702	-2.18277	4.92812	0.0264231
Ac245884.1	-2.11371	-1.96236	4.92041	0.0265412
Pitx3	1.91967	-1.54587	4.91145	0.0266792
Cx3cl1	2.41318	-1.09449	4.90773	0.0267368
Myb	2.11245	-1.36088	4.90596	0.0267642
Ac007240.3	1.96471	-1.83168	4.89548	0.026927
Tubb7p	1.5338	-1.26733	4.89517	0.0269319
Meox1	-2.47104	2.96026	4.89466	0.0269398
Ac023632.2	1.86141	-1.86438	4.88266	0.0271277
Nudt9p1	-2.04829	-1.97174	4.87143	0.0273049
Ac111170.4	1.69954	-0.029461	4.86886	0.0273455
Al359265.1	-2.13032	-2.17219	4.86559	0.0273975
Prelid1p4	1.8055	-1.87973	4.84786	0.0276804
Rps3p1	-2.12965	-2.16989	4.83865	0.0278287
Rn7sl471p	1.80034	-0.193502	4.8361	0.0278698
Ac009237.15	-1.81244	-1.2792	4.83415	0.0279014
Ac079834.1	1.50363	-0.730214	4.82219	0.0280956
Tnfrsf13c	-1.90421	-1.8726	4.79983	0.0284626
Hnrnph3p1	-1.52627	-1.39658	4.79446	0.0285514
Ctage16p	1.84318	-2.0454	4.79118	0.0286058
Lsp1p1	1.50521	-1.59252	4.77099	0.0289432
Hmgn2p28	2.0393	-1.98693	4.76587	0.0290294
Unc93b8	1.84617	-1.8712	4.75946	0.0291376
S1pr5	-1.70716	-0.522377	4.74922	0.0293115
Rbm22p2	1.8551	-2.03147	4.74879	0.0293189
Ac022154.1	2.06048	-1.78452	4.7468	0.0293528
Emx2os	1.98108	-1.67655	4.74655	0.0293572
Al645728.2	1.68025	-1.40242	4.73949	0.0294777
Ac106028.3	-1.59627	-1.53577	4.73092	0.029625
Rpp38-dt	1.58512	-1.67609	4.72471	0.0297322
Mestp4	2.35037	-1.47628	4.72347	0.0297536
Aanat	2.13552	-1.80007	4.71642	0.0298759
Al356124.2	2.01498	-1.99899	4.70373	0.0300971
C2orf15	-1.83639	-1.85782	4.70228	0.0301226
Ac090519.1	1.66886	-1.17293	4.69826	0.0301931
Zmat4	1.55584	-0.591731	4.69522	0.0302466
Cyp19a1	2.15093	-1.96298	4.68974	0.0303432
Ac017074.1	-1.55448	-0.855408	4.66693	0.0307488
Cu633967.1	-2.07297	-1.1741	4.65734	0.0309211
Ac040169.1	1.67071	-1.16881	4.64127	0.0312118
C1ql4	2.12931	-1.96171	4.64117	0.0312137
Vwa2	2.01133	-1.60022	4.63682	0.0312929
Nudt19p5	2.44676	-1.53578	4.63206	0.03138
Al008987.1	-1.60488	-1.44722	4.6273	0.031467
Gadl1	-1.96872	-1.79501	4.62624	0.0314864
Fer1l6	1.53808	-1.36587	4.62034	0.031595
Nefl	-2.83388	-0.912547	4.61583	0.0316781
Top3bp1	1.73623	-1.9101	4.61462	0.0317004
Ac091133.7	1.96529	-1.5626	4.61225	0.0317443
Ooep	2.10952	-1.46896	4.59909	0.0319889
Ac090398.2	1.84114	-2.04641	4.59771	0.0320148
Cldn23	1.51206	-0.58963	4.59077	0.0321445
Ac008397.2	-1.74446	-1.88471	4.5768	0.0324077
Chtf8p1	1.70618	-1.75109	4.56318	0.0326663
Al118557.1	-1.57346	-0.543586	4.55734	0.032778
Gdf7	-1.70398	0.339851	4.54842	0.0329492
Tspan2	-1.84456	0.146409	4.5417	0.0330786
Tspan18	-2.19192	-0.955191	4.51685	0.0335626
Pdha2	-1.93072	-1.99522	4.50676	0.0337612
Al645929.1	-1.62717	-1.92527	4.47534	0.0343874
Ac022467.1	-1.50331	-0.63285	4.46473	0.0346016
Ap003119.2	1.6663	-1.63663	4.46078	0.0346817
Al356215.1	2.19919	-1.95121	4.44409	0.0350222
Ac116552.1	-1.96057	-2.00094	4.43007	0.035311
Aldh3a1	1.97572	-1.42382	4.40052	0.035928
Lncoc1	1.89416	-1.72519	4.39436	0.036058
Ac174469.1	1.71915	-1.9216	4.38977	0.0361552
Ac098592.2	-1.66156	-1.93693	4.3717	0.0365406
Ap002364.1	-1.79142	-1.82073	4.3676	0.0366285
Zp1	-2.09248	-1.91384	4.36121	0.0367662
Saa2	-1.63228	-0.499407	4.35977	0.0367973
Cend1	1.93329	0.320596	4.35624	0.0368735
Kcne1b	1.77172	-1.207	4.35187	0.0369684
Znf295-as1	2.05233	-1.2246	4.35022	0.0370042
Ac013472.2	-1.74845	-1.88978	4.34109	0.0372032
Gad1	1.67422	-0.871949	4.34021	0.0372224
Ac073487.1	1.96538	-2.0092	4.33689	0.037295
Ac092656.1	2.08461	-1.99257	4.33193	0.0374039
Ac009812.2	1.62339	-1.64843	4.3145	0.0377889
L1cam	1.85953	3.45184	4.30863	0.0379194
Sod2-ot1	-1.80896	-2.04556	4.30432	0.0380157
Ac068134.3	-1.69423	-1.74406	4.28859	0.0383689
Ac018628.2	-1.8043	-2.04227	4.28546	0.0384396
Ap000350.5	1.99995	-1.82352	4.2737	0.0387065
Ac113367.2	2.01092	-1.98425	4.27316	0.0387189
Upk3b	-2.2938	-1.89101	4.26674	0.0388655
Cntn5	2.1642	-1.0985	4.25508	0.0391331
Elovl3	-1.60276	-0.573611	4.25312	0.0391783
Ac009093.10	2.06308	-1.97003	4.24502	0.0393656
Ac103923.1	2.15965	-1.80648	4.23497	0.0395994
Al355312.4	1.77791	-1.2158	4.2347	0.0396055
Vtrna1-3	1.50642	-1.50019	4.22972	0.039722
Dnah6	1.78675	-1.75106	4.22931	0.0397315
Ackr2	-2.02836	-1.797	4.22646	0.0397983
Mafb	1.57722	0.678045	4.21965	0.0399583
Sv2c	-2.65476	-0.896269	4.20978	0.0401916
Rnu6-26p	1.90851	-1.57721	4.19699	0.0404958
Padi2	1.89531	0.919091	4.19166	0.0406234
Kcnab1	-2.25095	1.83872	4.17666	0.0409844
Ac025034.1	-1.95332	-1.98797	4.14772	0.0416906
Mtnd4p13	-1.70696	-1.60291	4.12229	0.0423218
Al022334.1	-1.718	-1.89123	4.12135	0.0423453
Pde11a	-2.23195	-1.24029	4.10963	0.0426396
Ahcyp5	1.90443	-1.82414	4.10936	0.0426465
Atg9b	-1.82661	-1.56298	4.10451	0.0427691
Al161729.1	1.54339	-0.730864	4.09894	0.0429102
Sycp3	-1.69134	-1.77913	4.09767	0.0429424
Gapdhp14	1.79998	-1.89427	4.07349	0.0435612
Sfpqp1	-1.99841	-1.99785	4.06784	0.0437072
Ac023034.1	2.02081	-1.68827	4.05004	0.0441702
Gtf3ap5	-1.52572	-1.81755	4.04979	0.044177
Ctbp2p10	-1.97503	-2.01284	4.03248	0.0446323
Al353898.3	1.82634	-1.62842	4.03126	0.0446647
Tas1r3	-1.50493	-1.59051	4.02999	0.0446982
Mab21l3	-1.90465	-1.18673	4.02062	0.0449471
Linc01510	1.96111	-2.2236	4.01693	0.0450456
Ac093151.2	1.85303	-2.05029	4.00993	0.045233
Rbm12b-as1	2.06696	-2.00502	4.00345	0.0454073
Rpl22p20	1.96135	-2.2208	3.99977	0.0455063
Hbq1	1.56267	-1.67926	3.99644	0.0455966
Al035427.2	-1.84773	-2.05886	3.99589	0.0456112
Har1b	1.5827	-1.69356	3.99403	0.0456618
Snrpgp9	-1.57296	-1.5908	3.98739	0.045842
Ap000240.1	2.01234	-1.57306	3.98129	0.0460082
Slc14a1	1.76584	0.943815	3.97978	0.0460496
Snx18p12	1.77684	-1.1461	3.97081	0.0462956
Tpm3p1	-1.86321	-2.05539	3.96365	0.0464929
Zdhhc11b	1.65369	-1.93763	3.95537	0.046722
Pnma3	1.72594	-1.91143	3.9552	0.0467268
Bx119904.1	1.61462	-1.79409	3.94515	0.0470067
Ac233289.1	1.68512	-2.09384	3.91705	0.0477987
Ac025754.2	1.68488	-2.0936	3.91607	0.0478267
Ap005242.2	1.51679	-1.28744	3.91423	0.047879
Fam66a	1.53868	-1.97264	3.91116	0.0479665
Ac131254.1	2.18625	-1.55697	3.90953	0.0480129
Al132780.1	1.71866	-1.75524	3.90839	0.0480457
Ac008105.2	1.58178	-1.68468	3.90682	0.0480904
Ptger1	1.89757	-1.85477	3.90358	0.0481833
C9orf24	1.52066	-1.59038	3.897	0.0483724
Bcl6b	-1.56907	-1.82406	3.88927	0.0485956
Ac016705.2	1.61956	-1.94952	3.88836	0.0486219
Rna5sp82	-1.93371	-2.21536	3.88732	0.0486519
Ftlp19	1.99154	-2.20513	3.8857	0.0486988
Ac093495.1	-2.00711	-1.68575	3.88283	0.0487822
Ac005520.7	1.98633	-2.20503	3.88226	0.0487987
Ac005479.2	-1.85165	-2.03919	3.88182	0.0488117
Al662884.3	1.96888	-1.80992	3.88142	0.0488231
Agap7p	-1.59375	-1.0629	3.87697	0.0489528
Ac002070.1	2.00615	-1.53452	3.87224	0.0490911
Gas5-as1	-1.61281	-1.78049	3.86273	0.0493698
Ac103853.2	-2.00707	-1.82013	3.85925	0.0494725
Al451050.1	-1.8271	-1.82379	3.855	0.049598
